# Supplementary material for: Improved tropoelastin synthesis in the skin by codon optimization and nucleotide modification of tropoelastin-encoding synthetic mRNA
Source: Mol Ther Nucleic Acids. 2023 Aug 2;33:642–54. doi: 10.1016/j.omtn.2023.07.035 (PMC10462787; doi:10.1016/j.omtn.2023.07.035)
Supplement: Table S1. Sequences of TE coding sequences [file mmc2.xlsx]

## Sheet: Sheet1
TE_native:
ATGGCGGGTCTGACGGCGGCGGCCCCGCGGCCCGGAGTCCTCCTGCTCCTGCTGTCCATCCTCCACCCCTCTCGGCCTGGAGGGGTCCCTGGGGCCATTCCTGGTGGAGTTCCTGGAGGAGTCTTTTATCCAGGGGCTGGTCTCGGAGCCCTTGGAGGAGGAGCGCTGGGGCCTGGAGGCAAACCTCTTAAGCCAGTTCCCGGAGGGCTTGCGGGTGCTGGCCTTGGGGCAGGGCTCGGCGCCTTCCCCGCAGTTACCTTTCCGGGGGCTCTGGTGCCTGGTGGAGTGGCTGACGCTGCTGCAGCCTATAAAGCTGCTAAGGCTGGCGCTGGGCTTGGTGGTGTCCCAGGAGTTGGTGGCTTAGGAGTGTCTGCAGGTGCGGTGGTTCCTCAGCCTGGA…
TE_1:
ATGGCCGGCCTCACAGCCGCCGCCCCCAGGCCCGGGGTGCTGCTGCTGCTGCTGAGCATCCTGCACCCCAGCCGCCCTGGCGGCGTGCCTGGCGCCATCCCTGGCGGGGTGCCCGGCGGCGTGTTCTACCCAGGAGCCGGCCTGGGCGCCCTGGGAGGCGGCGCTCTGGGCCCCGGCGGGAAGCCCCTGAAGCCCGTGCCCGGCGGCCTGGCCGGCGCCGGCCTGGGGGCCGGCCTGGGAGCCTTCCCAGCCGTGACATTCCCCGGCGCCCTGGTGCCCGGAGGAGTGGCCGACGCCGCCGCCGCCTACAAGGCTGCCAAGGCCGGCGCTGGGCTGGGCGGAGTGCCAGGCGTGGGCGGGCTGGGCGTGAGTGCCGGTGCCGTGGTGCCCCAGCCTGGA…
TE_3:
ATGGCCGGACTTACCGCTGCTGCTCCAAGACCAGGAGTCCTTCTCCTGTTATTATCTATTTTACACCCTTCAAGACCCGGAGGAGTTCCTGGAGCTATTCCTGGAGGGGTTCCAGGAGGAGTTTTTTACCCAGGGGCAGGCTTAGGAGCCTTAGGTGGTGGCGCATTAGGGCCTGGAGGAAAACCTCTCAAACCAGTTCCTGGTGGCCTTGCAGGCGCTGGATTAGGCGCTGGACTAGGGGCATTTCCAGCAGTGACCTTTCCTGGCGCACTGGTGCCAGGGGGAGTGGCGGATGCCGCCGCTGCTTATAAGGCTGCAAAAGCTGGTGCTGGTCTGGGAGGTGTTCCAGGAGTGGGAGGCTTGGGTGTGTCTGCCGGCGCTGTGGTACCCCAGCCAGGC…
TE_4:
ATGGCCGGCCTCACCGCCGCCGCCCCCCGGCCGGGCGTGCTGCTGCTGCTGCTGTCCATCCTGCACCCCAGCCGGCCCGGGGGGGTGCCCGGCGCCATCCCAGGAGGCGTGCCAGGGGGGGTCTTCTACCCAGGAGCAGGTCTGGGCGCCCTGGGTGGCGGGGCTCTGGGCCCCGGCGGGAAGCCCCTCAAGCCCGTCCCAGGCGGCCTGGCCGGCGCCGGGCTGGGAGCAGGCCTGGGCGCGTTCCCTGCCGTGACCTTCCCCGGGGCCCTGGTGCCTGGCGGCGTCGCAGACGCCGCCGCCGCCTACAAGGCCGCCAAGGCCGGCGCTGGGCTGGGCGGGGTGCCCGGTGTCGGGGGATTGGGAGTGTCTGCCGGCGCTGTGGTGCCCCAGCCAGGC…
TE_14:
ATGGCTGGACTGACAGCCGCTGCTCCTAGACCTGGTGTTCTGCTGCTGCTCCTGAGCATTCTGCACCCTTCTAGACCAGGCGGAGTGCCTGGTGCTATTCCTGGCGGAGTTCCCGGCGGAGTGTTTTATCCTGGTGCTGGACTGGGAGCCCTTGGCGGAGGTGCTCTTGGACCTGGTGGAAAGCCTCTGAAACCTGTGCCTGGCGGACTTGCTGGTGCAGGTCTTGGAGCCGGACTTGGAGCTTTTCCCGCCGTGACATTTCCTGGCGCTCTTGTGCCAGGTGGCGTGGCAGATGCTGCCGCTGCTTATAAGGCTGCCAAAGCCGGCGCTGGACTCGGAGGTGTTCCTGGTGTTGGAGGCCTGGGAGTTTCTGCTGGTGCTGTGGTTCCTCAACCTGGC…
